# Supplementary material for: Agreement ℜ of Four Analytical Methods Applied to Pb in Soils from the Small City of St. John’s, Newfoundland, Canada
Source: Int J Environ Res Public Health. 2021 Sep 18;18(18):9863. doi: 10.3390/ijerph18189863 (PMC8467290; doi:10.3390/ijerph18189863)
Supplement: Supplementary file 1 [file ijerph-18-09863-s001.zip]

Archive with 1 entries (1 files):
- ijerph-1360267-supplementary.pdf
